# Supplementary material for: Motion Plan Changes Predictably in Dyadic Reaching
Source: PLoS One. 2016 Dec 2;11(12):e0167314. doi: 10.1371/journal.pone.0167314 (PMC5135107; doi:10.1371/journal.pone.0167314)
Supplement: S1 File — (ZIP) [file pone.0167314.s012.zip]

Archive with 5 entries (4 files):
- readme.txt
- __MACOSX/
- __MACOSX/._readme.txt
- S1_Data.mat
- __MACOSX/._S1_Data.mat
