# Supplementary material for: Motion Plan Changes Predictably in Dyadic Reaching
Source: PLoS One. 2016 Dec 2;11(12):e0167314. doi: 10.1371/journal.pone.0167314 (PMC5135107; doi:10.1371/journal.pone.0167314)
Supplement: S1 File — (ZIP) [file pone.0167314.s012.zip › readme.txt]

Data structure:

MATLAB mat file with data structure data_dyadicreaching, 1x8 struct array with fields:

    Dyad		-> dyad number
    StartBlue		-> index number of movement start, based on velocity threshold (5 deg/s) for the blue partner, all trials
    StartRed   		-> index number of movement start, based on velocity threshold (5 deg/s) for the red partner, all trials
    TimeVectorBlue 	-> cell with time vectors for each trial, blue partner
    TimeVectorRed	-> cell with time vectors for each trial, red partner
    TorqueBlue		-> cell with torque data for each trial, blue partner
    TorqueRed		-> cell with torque data for each trial, red partner
    AngleBlue		-> cell with trajectory data for each trial, blue partner
    AngleRed		-> cell with trajectory data for each trial, red partner
    Trials		-> cell with trial type data: column 1: solo (0) or connected (1) trial, column 2: opposing torque at movement onset (if push/pull trial)
